# Supplementary material for: Cross-Cultural Differences and Clinical Presentations in Burning Mouth Syndrome: A Cross-Sectional Comparative Study of Italian and Romanian Outpatient Settings
Source: J Clin Med. 2025 Aug 16;14(16):5805. doi: 10.3390/jcm14165805 (PMC12387540; doi:10.3390/jcm14165805)
Supplement: Supplementary file 1 [file jcm-14-05805-s001.zip]

Archive with 1 entries (1 files):
- jcm-3772118-supplementary.pdf
